# Supplementary material for: ﻿A new species of the jawfish genus Opistognathus from Taiwan, northwestern Pacific Ocean (Perciformes, Opistognathidae)
Source: Zookeys. 2024 Dec 9;1220:165–74. doi: 10.3897/zookeys.1220.123541 (PMC11650211; doi:10.3897/zookeys.1220.123541)
Supplement: XML Treatment for Opistognathus cryos [file zookeys.1220.123541-treatment1.xml]

<!DOCTYPE tp:taxon-treatment
  PUBLIC "-//TaxonX//DTD Taxonomic Treatment Publishing DTD v0 20100105//EN" "tax-treatment-NSO.dtd">
<tp:taxon-treatment xmlns:tp="http://www.plazi.org/taxpub"><tp:treatment-meta><kwd-group><label>Taxon classification</label><kwd>
              <named-content content-type="kingdom">Animalia</named-content>
            </kwd><kwd>
              <named-content content-type="order">Perciformes</named-content>
            </kwd><kwd>
              <named-content content-type="family">Opistognathidae</named-content>
            </kwd></kwd-group><mixed-citation publication-type="journal"><person-group><name><surname>Su</surname><given-names>Yo</given-names></name><name><surname>Ho</surname><given-names>Hsuan-Ching</given-names></name></person-group><article-title>﻿A new species of the jawfish genus <italic><tp:taxon-name><tp:taxon-name-part taxon-name-part-type="genus" reg="Opistognathus">Opistognathus</tp:taxon-name-part></tp:taxon-name></italic> from Taiwan, northwestern Pacific Ocean (<tp:taxon-name><tp:taxon-name-part taxon-name-part-type="order">Perciformes</tp:taxon-name-part></tp:taxon-name>, <tp:taxon-name><tp:taxon-name-part taxon-name-part-type="family">Opistognathidae</tp:taxon-name-part></tp:taxon-name>)</article-title><source>Zookeys</source><day>09</day><month>12</month><year>2024</year><volume>1220</volume><fpage>165</fpage><lpage>174</lpage><pub-id pub-id-type="doi">10.3897/zookeys.1220.123541</pub-id></mixed-citation></tp:treatment-meta><tp:nomenclature><label>﻿</label><tp:taxon-name>
            <object-id xmlns:xlink="http://www.w3.org/1999/xlink" content-type="arpha" xlink:type="simple">13BF485C-3ACE-583C-B902-03D6804ACF4B</object-id>
            <tp:taxon-name-part taxon-name-part-type="genus" reg="Opistognathus">Opistognathus</tp:taxon-name-part>
            <tp:taxon-name-part taxon-name-part-type="species" reg="cryos">cryos</tp:taxon-name-part>
            <object-id xmlns:xlink="http://www.w3.org/1999/xlink" content-type="zoobank" xlink:type="simple">https://zoobank.org/8F808D49-8B17-4E9C-A4B8-E273BAC2742C</object-id>
          </tp:taxon-name><tp:taxon-status xmlns:xlink="http://www.w3.org/1999/xlink" xlink:type="simple">sp. nov.</tp:taxon-status><xref ref-type="fig" rid="F1">Figs 1</xref><xref ref-type="fig" rid="F2">, 2</xref><xref ref-type="fig" rid="F3">, 3</xref><xref ref-type="table" rid="T1">, Tables 1</xref><xref ref-type="table" rid="T2">, 2 New English name: Frozen jawfish New Chinese name: 冷鋒後頷鱚</xref><tp:nomenclature-citation-list><tp:nomenclature-citation><tp:taxon-name>
                <tp:taxon-name-part taxon-name-part-type="genus" reg="Opistognathus">Opistognathus</tp:taxon-name-part>
              </tp:taxon-name><comment>sp. 1: <xref ref-type="bibr" rid="B21">Smith-Vaniz 2023</xref>: 72, fig. 103.</comment></tp:nomenclature-citation></tp:nomenclature-citation-list></tp:nomenclature><tp:treatment-sec sec-type="type locality" id="SECID0ERHAC"><title>Type locality.</title><p>Taiwan, Peng-hu Islands, Chih-kan beach, ca <named-content xmlns:xlink="http://www.w3.org/1999/xlink" content-type="dwc:verbatimCoordinates" xlink:type="simple"><named-content content-type="geo-json" specific-use="{&#34;type&#34;:&#34;Point&#34;,&#34;coordinates&#34;:[119.602778,23.670000]}" id="NCID0E1HAC" xlink:type="simple">23°40'12"N, 119°36'10"E</named-content></named-content>, 25 February 2022, H.-C. Ho leg.</p></tp:treatment-sec><tp:treatment-sec sec-type="Type specimen" id="SECID0E6HAC"><title>Type specimen.</title><p>Holotype: <named-content xmlns:xlink="http://www.w3.org/1999/xlink" content-type="dwc:institutional_code" xlink:title="National Museum of Marine Biology and Aquarium, Pingtung, Taiwan" xlink:href="http://grbio.org/institution/national-museum-marine-biology-and-aquarium" xlink:type="simple">NMMB-P</named-content> 36179, 65.1 mm <abbrev xmlns:xlink="http://www.w3.org/1999/xlink" xlink:title="standard length" id="ABBRID0EKIAC" xlink:type="simple">SL</abbrev>.</p></tp:treatment-sec><tp:treatment-sec sec-type="diagnosis" id="SECID0EOIAC"><title>Diagnosis.</title><p>A species of <italic><tp:taxon-name><tp:taxon-name-part taxon-name-part-type="genus" reg="Opistognathus">Opistognathus</tp:taxon-name-part></tp:taxon-name></italic> differing from its congeners in having the following combination of characters: upper jaw rigid, without a distinct flexible lamina posteriorly; dorsal-fin rays XI, 11; anal-fin rays II, 10; gill rakers 10–11 + 1 + 19–22 = 31–33; scale rows in lateral series 55; vertebral formula 10 + 16 = 26; dorsal-fin interdigitation pattern S/S/1/1+1/1/; lateral-line ends at base of fourth segmented dorsal-fin ray (15<sup>th</sup> in total rays); head, nape, dorsal-fin base above lateral line, throat, chest, and pectoral-fin base scaleless; upper two preopercular and fifth mandibular pores bipored; vomer edentate; head mottled with small, dark blotches; dorsal fin with eight blotches along its base; distal portion of membrane between dorsal-fin spines white; body with five horizontal, dark stripes; nape with two dark blotches in front of dorsal-fin origin; and caudal fin with five narrow, dark bands.</p></tp:treatment-sec><tp:treatment-sec sec-type="description" id="SECID0E4IAC"><title>Description.</title><p>Meristic and morphometric data are provided in Tables <xref ref-type="table" rid="T1">1</xref>, <xref ref-type="table" rid="T2">2</xref>. Paired characters are presented as left/right whenever available.</p><table-wrap id="T1" position="float" orientation="portrait"><label>Table 1.</label><caption><p>Meristic characters of <italic><tp:taxon-name><tp:taxon-name-part taxon-name-part-type="genus" reg="Opistognathus">Opistognathus</tp:taxon-name-part><tp:taxon-name-part taxon-name-part-type="species" reg="cryos">cryos</tp:taxon-name-part></tp:taxon-name></italic> sp. nov. and similar species. Paired characters are presented as left/right whenever available. Data of other species were retrieved from <xref ref-type="bibr" rid="B21">Smith-Vaniz (2023)</xref>.</p></caption><table id="TID0ERXAE" rules="all"><tbody><tr><th rowspan="3" colspan="1"/><th rowspan="1" colspan="1"><italic><tp:taxon-name><tp:taxon-name-part taxon-name-part-type="genus" reg="Opistognathus">O.</tp:taxon-name-part><tp:taxon-name-part taxon-name-part-type="species" reg="cryos">cryos</tp:taxon-name-part></tp:taxon-name></italic> sp. nov.</th><th rowspan="1" colspan="1">
                    <italic>
                      <tp:taxon-name><tp:taxon-name-part taxon-name-part-type="genus" reg="Opistognathus">O.</tp:taxon-name-part><tp:taxon-name-part taxon-name-part-type="species" reg="asper">asper</tp:taxon-name-part></tp:taxon-name>
                    </italic>
                  </th><th rowspan="1" colspan="1">
                    <italic>
                      <tp:taxon-name><tp:taxon-name-part taxon-name-part-type="genus" reg="Opistognathus">O.</tp:taxon-name-part><tp:taxon-name-part taxon-name-part-type="species" reg="liturus">liturus</tp:taxon-name-part></tp:taxon-name>
                    </italic>
                  </th></tr><tr><th rowspan="1" colspan="1">This study</th><th rowspan="1" colspan="1">
                    <xref ref-type="bibr" rid="B21">Smith-Vaniz (2023)</xref>
                  </th><th rowspan="1" colspan="1">
                    <xref ref-type="bibr" rid="B21">Smith-Vaniz (2023)</xref>
                  </th></tr><tr><th rowspan="1" colspan="1">Holotype</th><th rowspan="1" colspan="1">All types (<italic>n</italic> = 3)</th><th rowspan="1" colspan="1">Holotype</th></tr><tr><td rowspan="1" colspan="1">Dorsal-fin rays</td><td rowspan="1" colspan="1">XI, 11</td><td rowspan="1" colspan="1">XI, 11–12</td><td rowspan="1" colspan="1">XI, 11</td></tr><tr><td rowspan="1" colspan="1">Pectoral-fin rays</td><td rowspan="1" colspan="1">19/19</td><td rowspan="1" colspan="1">19</td><td rowspan="1" colspan="1">19</td></tr><tr><td rowspan="1" colspan="1">Anal-fin rays</td><td rowspan="1" colspan="1">II, 10</td><td rowspan="1" colspan="1">II, 10</td><td rowspan="1" colspan="1">II, 10</td></tr><tr><td rowspan="1" colspan="1">Gill rakers</td><td rowspan="1" colspan="1">11 + 1+ 19 = 31/10 + 1 + 22 = 33</td><td rowspan="1" colspan="1">10–11 + 22–24 = 32–34</td><td rowspan="1" colspan="1">9 + 1 + 21 = 31</td></tr><tr><td rowspan="1" colspan="1">Scale rows in lateral series</td><td rowspan="1" colspan="1">55/55</td><td rowspan="1" colspan="1">42–44</td><td rowspan="1" colspan="1">44</td></tr><tr><td rowspan="1" colspan="1">Vertebrae</td><td rowspan="1" colspan="1">10 + 16 = 26</td><td rowspan="1" colspan="1">10 + 16 = 26</td><td rowspan="1" colspan="1">10 + 16 = 26</td></tr><tr><td rowspan="1" colspan="1">Dorsal-fin interdigitation anterior patterns</td><td rowspan="1" colspan="1">S/S/1/1+1/1/</td><td rowspan="1" colspan="1">S/S/1/1+1/1/</td><td rowspan="1" colspan="1">/ /1/1+1/1/</td></tr><tr><td rowspan="1" colspan="1">Lateral-line terminus total dorsal-fin rays</td><td rowspan="1" colspan="1">15/15</td><td rowspan="1" colspan="1">11–15</td><td rowspan="1" colspan="1">15</td></tr></tbody></table></table-wrap><p>Dorsal-fin rays XI, 11. Anal-fin rays II, 10. Pectoral-fin rays 19/19. Pelvic-fin rays I, 5/I, 5. Principal caudal-fin rays 8 + 8, with innermost 6 + 6 rays branched; procurrent caudal-fin rays 4 on both upper and lower lobes. Gill rakers 11 + 1 + 19 = 31/10 + 1 + 22 = 33. Scale rows in lateral series 55/55. Vertebrae 10+16=26. Dorsal-fin interdigitation pattern S/S/1/1+1/1/; anal-fin interdigitation pattern /1/1/1/1/1/.</p><p>Body slender, depth at anal-fin origin 4.2 in <abbrev xmlns:xlink="http://www.w3.org/1999/xlink" xlink:title="standard length" id="ABBRID0EFAAE" xlink:type="simple">SL</abbrev>; both dorsal and ventral profiles of body flat. Head large, length 2.5 in <abbrev xmlns:xlink="http://www.w3.org/1999/xlink" xlink:title="standard length" id="ABBRID0EJAAE" xlink:type="simple">SL</abbrev>; anterior profile of head rounded, gently curved to dorsal-fin origin. Eyes large, eye diameter 3.0 in <abbrev xmlns:xlink="http://www.w3.org/1999/xlink" xlink:title="head length" id="ABBRID0ENAAE" xlink:type="simple">HL</abbrev>. Two nostrils, anterior one a short tube with small flap; posterior one without flap, situated immediately in front of eye. Preoprecle and opercle covered by skin, their posterior margins without spines; single, small flap present on upper end of opercle.</p><p>Mouth lower in position, slightly oblique, forming ca 10° angle with body axis. Jaws terminal, with lower jaw slightly included. Upper-jaw length 1.5 in <abbrev xmlns:xlink="http://www.w3.org/1999/xlink" xlink:title="head length" id="ABBRID0ETAAE" xlink:type="simple">HL</abbrev>, its end exceeding 0.8 in eye diameter behind posterior margin of orbit; posterior margin of maxilla truncated, without distinct flexible lamina; its anterior margin without crenulae. Supramaxilla present, greatest width about one-third of maxilla. Premaxilla with two or three rows of small canine teeth anteriorly; posterior portion forming single row of conical teeth, their size decreasing posteriorly. Dentary with small canine teeth forming two or three rows anteriorly and single row posteriorly. Vomer and palatine without teeth.</p><p>Body scales cycloid. Scales absent on head, nape, dorsal-fin base above lateral line, throat, chest, and pectoral-fin base (Fig. <xref ref-type="fig" rid="F2">2</xref>). Lateral-line terminus below 4<sup>th</sup>/4<sup>th</sup> or 15<sup>th</sup>/15<sup>th</sup> in soft ray or total elements of dorsal fin, respectively; lateral-line pores arranged in irregular series along embedded lateral-line canals. Cephalic sensory pores rather sparsely scattered (Fig. <xref ref-type="fig" rid="F2">2</xref>); upper-two preopercular pores bipored, others simple; fifth mandibular pore bipored, others simple.</p><p>Dorsal fin with long base, originated at vertical through upper end of gill slit; its distal nearly straight, with slight elevation on soft rays; no distinct notch between spines and soft rays. Pectoral-fin tip pointed; its origin at same horizontal through lower margin of eye; its tip reaching near vertical through anal-fin origin. Pelvic fin elongated, its origin below second dorsal-fin spine and in advance of pectoral fin; its tip reaching anal-fin origin when adpressed; outermost segmented ray not bounded to adjacent ray, with incision on interradial membrane. Anal-fin base moderately long, its posterior end slightly anterior to that of dorsal fin; its origin below first and second dorsal-fin soft rays (between 12<sup>th</sup> and 13<sup>th</sup> total dorsal-fin rays); fin rays gradually longer posteriorly; its distal margin nearly straight. Caudal fin rounded, slightly pointed; its length 1.4 in <abbrev xmlns:xlink="http://www.w3.org/1999/xlink" xlink:title="head length" id="ABBRID0EPBAE" xlink:type="simple">HL</abbrev>. Caudal peduncle broad, depth 2.8 in <abbrev xmlns:xlink="http://www.w3.org/1999/xlink" xlink:title="head length" id="ABBRID0ETBAE" xlink:type="simple">HL</abbrev>.</p></tp:treatment-sec><tp:treatment-sec sec-type="Coloration" id="SECID0EXBAE"><title>Coloration.</title><p>When preserved (Fig. <xref ref-type="fig" rid="F1">1A, B</xref>), body pale, with one horizontal dark line near dorsal-fin base, and four rows of thinner dark lines on lateral side of body above anal-fin base. Head pale, scattered with irregularly sized dark blotches on operculum, upper and lower jaws, and infraorbital; their sizes smaller than pupil. Nape with two dark blotches in front of dorsal-fin origin (Fig. <xref ref-type="fig" rid="F1">1C</xref>). Dorsal fin dusky, with eight dark blotches along its base, slightly extending onto dorsum; distal end of fin spines white; soft rays with two horizontal, dark stripes. Caudal fin dusky, with five narrow, dark bands. Anal, pectoral, and pelvic fins dusky. Oral cavity, including underside of tongue pale.</p><fig id="F1" position="float" orientation="portrait"><object-id xmlns:xlink="http://www.w3.org/1999/xlink" content-type="doi" xlink:type="simple">10.3897/zookeys.1220.123541.figure1</object-id><object-id xmlns:xlink="http://www.w3.org/1999/xlink" content-type="arpha" xlink:type="simple">21A1323E-4C4E-57C1-9513-3063E09F96D2</object-id><label>Figure 1.</label><caption><p>Preserved specimen of <italic><tp:taxon-name><tp:taxon-name-part taxon-name-part-type="genus" reg="Opistognathus">Opistognathus</tp:taxon-name-part><tp:taxon-name-part taxon-name-part-type="species" reg="cryos">cryos</tp:taxon-name-part></tp:taxon-name></italic> sp. nov., holotype, <named-content xmlns:xlink="http://www.w3.org/1999/xlink" content-type="dwc:institutional_code" xlink:title="National Museum of Marine Biology and Aquarium, Pingtung, Taiwan" xlink:href="http://grbio.org/institution/national-museum-marine-biology-and-aquarium" xlink:type="simple">NMMB-P</named-content> 36179, 65.1 mm <abbrev xmlns:xlink="http://www.w3.org/1999/xlink" xlink:title="standard length" id="ABBRID0E4CAE" xlink:type="simple">SL</abbrev><bold>A</bold> on black background <bold>B</bold> on white background <bold>C</bold> dorsal view of nape. Photos by Y.-C. Hsu.</p></caption><graphic xmlns:xlink="http://www.w3.org/1999/xlink" xlink:href="zookeys-1220-165_article-123541__-g001.jpg" position="float" orientation="portrait" xlink:type="simple" id="oo_1192524.jpg"><uri content-type="original_file" xlink:type="simple">https://binary.pensoft.net/fig/1192524</uri></graphic></fig><fig id="F2" position="float" orientation="portrait"><object-id xmlns:xlink="http://www.w3.org/1999/xlink" content-type="doi" xlink:type="simple">10.3897/zookeys.1220.123541.figure2</object-id><object-id xmlns:xlink="http://www.w3.org/1999/xlink" content-type="arpha" xlink:type="simple">D5F648A3-6FBF-5A99-8A17-FFB35F60EDE3</object-id><label>Figure 2.</label><caption><p>Head pores and adjacent area of <italic><tp:taxon-name><tp:taxon-name-part taxon-name-part-type="genus" reg="Opistognathus">Opistognathus</tp:taxon-name-part><tp:taxon-name-part taxon-name-part-type="species" reg="cryos">cryos</tp:taxon-name-part></tp:taxon-name></italic> sp. nov., holotype, <named-content xmlns:xlink="http://www.w3.org/1999/xlink" content-type="dwc:institutional_code" xlink:title="National Museum of Marine Biology and Aquarium, Pingtung, Taiwan" xlink:href="http://grbio.org/institution/national-museum-marine-biology-and-aquarium" xlink:type="simple">NMMB-P</named-content> 36179, 65.1 mm <abbrev xmlns:xlink="http://www.w3.org/1999/xlink" xlink:title="standard length" id="ABBRID0EEEAE" xlink:type="simple">SL</abbrev>, with scaled area shaded in gray <bold>A</bold> dorsal view <bold>B</bold> lateral view. Abbreviations: AN = anterior nostril; PN = posterior nostril. Dotted lines indicate dorsal- and pectoral-fin bases. Anterior to left. Figure not to scale.</p></caption><graphic xmlns:xlink="http://www.w3.org/1999/xlink" xlink:href="zookeys-1220-165_article-123541__-g002.jpg" position="float" orientation="portrait" xlink:type="simple" id="oo_1192525.jpg"><uri content-type="original_file" xlink:type="simple">https://binary.pensoft.net/fig/1192525</uri></graphic></fig></tp:treatment-sec><tp:treatment-sec sec-type="Osteology" id="SECID0EREAE"><title>Osteology.</title><p>Pleural ribs present on fourth to tenth vertebra; epineurals present and epipleurals absent. Caudal skeleton consists of four plates, including three hypurals and one parhypural; hypural 1 and 2 fused; hypural 3 and 4 fused; hypural 5 present (Fig. <xref ref-type="fig" rid="F3">3</xref>).</p><fig id="F3" position="float" orientation="portrait"><object-id xmlns:xlink="http://www.w3.org/1999/xlink" content-type="doi" xlink:type="simple">10.3897/zookeys.1220.123541.figure3</object-id><object-id xmlns:xlink="http://www.w3.org/1999/xlink" content-type="arpha" xlink:type="simple">E6F2DCB5-0C93-50F3-BA60-EB6BF29FAA48</object-id><label>Figure 3.</label><caption><p>X-radiograph of <italic><tp:taxon-name><tp:taxon-name-part taxon-name-part-type="genus" reg="Opistognathus">Opistognathus</tp:taxon-name-part><tp:taxon-name-part taxon-name-part-type="species" reg="cryos">cryos</tp:taxon-name-part></tp:taxon-name></italic> sp. nov., holotype, <named-content xmlns:xlink="http://www.w3.org/1999/xlink" content-type="dwc:institutional_code" xlink:title="National Museum of Marine Biology and Aquarium, Pingtung, Taiwan" xlink:href="http://grbio.org/institution/national-museum-marine-biology-and-aquarium" xlink:type="simple">NMMB-P</named-content> 36179, 65.1 mm <abbrev xmlns:xlink="http://www.w3.org/1999/xlink" xlink:title="standard length" id="ABBRID0ETFAE" xlink:type="simple">SL</abbrev>.</p></caption><graphic xmlns:xlink="http://www.w3.org/1999/xlink" xlink:href="zookeys-1220-165_article-123541__-g003.jpg" position="float" orientation="portrait" xlink:type="simple" id="oo_1192526.jpg"><uri content-type="original_file" xlink:type="simple">https://binary.pensoft.net/fig/1192526</uri></graphic></fig></tp:treatment-sec><tp:treatment-sec sec-type="etymology" id="SECID0E3FAE"><title>Etymology.</title><p>The specific name <italic><tp:taxon-name><tp:taxon-name-part taxon-name-part-type="genus" reg="Opistognathus"/><tp:taxon-name-part taxon-name-part-type="species" reg="cryos">cryos</tp:taxon-name-part></tp:taxon-name></italic>, is from the Greek “κρύος” meaning cold or chilled, indicating that the holotype was collected during a cold snap in 2022. The common name “frozen jawfish” is also a reference to the fantasy film “Frozen” produced by Walt Disney Animation Studios.</p></tp:treatment-sec><tp:treatment-sec sec-type="distribution" id="SECID0EMGAE"><title>Distribution.</title><p>The holotype was collected ashore from the northern portion of the Peng-hu Islands, western Pacific Ocean. Another possible record from Japan (<xref ref-type="bibr" rid="B21">Smith-Vaniz 2023</xref>) may suggest a wide distribution in the northwestern Pacific Ocean.</p></tp:treatment-sec><tp:treatment-sec><!--Section generated to contain objects referenced in tp:taxon-treatment.--><table-wrap id="T2" position="float" orientation="portrait"><label>Table 2.</label><caption><p>Morphometric characters of <italic><tp:taxon-name><tp:taxon-name-part taxon-name-part-type="genus" reg="Opistognathus">Opistognathus</tp:taxon-name-part><tp:taxon-name-part taxon-name-part-type="species" reg="cryos">cryos</tp:taxon-name-part></tp:taxon-name></italic> sp. nov. and similar species. Data of other species were retrieved from <xref ref-type="bibr" rid="B21">Smith-Vaniz (2023)</xref>. Abbreviations: A = anal-fin; C = caudal-fin; D = dorsal-fin; <abbrev xmlns:xlink="http://www.w3.org/1999/xlink" xlink:title="head length" id="ABBRID0EELAE" xlink:type="simple">HL</abbrev> = head length; <abbrev xmlns:xlink="http://www.w3.org/1999/xlink" xlink:title="standard length" id="ABBRID0EILAE" xlink:type="simple">SL</abbrev> = standard length; V = pelvic-fin.</p></caption><table id="TID0EX6AE" rules="all"><tbody><tr><th rowspan="3" colspan="1"/><th rowspan="1" colspan="1"><italic><tp:taxon-name><tp:taxon-name-part taxon-name-part-type="genus" reg="Opistognathus">O.</tp:taxon-name-part><tp:taxon-name-part taxon-name-part-type="species" reg="cryos">cryos</tp:taxon-name-part></tp:taxon-name></italic> sp. nov.</th><th rowspan="1" colspan="1">
                <italic>
                  <tp:taxon-name><tp:taxon-name-part taxon-name-part-type="genus" reg="Opistognathus">O.</tp:taxon-name-part><tp:taxon-name-part taxon-name-part-type="species" reg="asper">asper</tp:taxon-name-part></tp:taxon-name>
                </italic>
              </th><th rowspan="1" colspan="1">
                <italic>
                  <tp:taxon-name><tp:taxon-name-part taxon-name-part-type="genus" reg="Opistognathus">O.</tp:taxon-name-part><tp:taxon-name-part taxon-name-part-type="species" reg="liturus">liturus</tp:taxon-name-part></tp:taxon-name>
                </italic>
              </th></tr><tr><th rowspan="1" colspan="1">This study</th><th rowspan="1" colspan="1">
                <xref ref-type="bibr" rid="B21">Smith-Vaniz (2023)</xref>
              </th><th rowspan="1" colspan="1">
                <xref ref-type="bibr" rid="B21">Smith-Vaniz (2023)</xref>
              </th></tr><tr><th rowspan="1" colspan="1">Holotype</th><th rowspan="1" colspan="1">All types (<italic>n</italic> = 3)</th><th rowspan="1" colspan="1">Holotype</th></tr><tr><td rowspan="1" colspan="1"><abbrev xmlns:xlink="http://www.w3.org/1999/xlink" xlink:title="standard length" id="ABBRID0EHOAE" xlink:type="simple">SL</abbrev> (mm)</td><td rowspan="1" colspan="1">65.1</td><td rowspan="1" colspan="1">34.4–50.2</td><td rowspan="1" colspan="1">55.3</td></tr><tr><td rowspan="1" colspan="4">%<abbrev xmlns:xlink="http://www.w3.org/1999/xlink" xlink:title="standard length" id="ABBRID0EZOAE" xlink:type="simple">SL</abbrev></td></tr><tr><td rowspan="1" colspan="1">
                <abbrev xmlns:xlink="http://www.w3.org/1999/xlink" xlink:title="head length" id="ABBRID0EBPAE" xlink:type="simple">HL</abbrev>
              </td><td rowspan="1" colspan="1">39.5</td><td rowspan="1" colspan="1">37.0–40.3</td><td rowspan="1" colspan="1">37.8</td></tr><tr><td rowspan="1" colspan="1">Body depth at A origin</td><td rowspan="1" colspan="1">23.9</td><td rowspan="1" colspan="1">23.7–25.6</td><td rowspan="1" colspan="1">25.0</td></tr><tr><td rowspan="1" colspan="1">Postorbital length</td><td rowspan="1" colspan="1">23.5</td><td rowspan="1" colspan="1">20.6–21.4</td><td rowspan="1" colspan="1">21.9</td></tr><tr><td rowspan="1" colspan="1">Eye diameter</td><td rowspan="1" colspan="1">13.2</td><td rowspan="1" colspan="1">12.3–13.5</td><td rowspan="1" colspan="1">12.3</td></tr><tr><td rowspan="1" colspan="1">Upper-jaw length</td><td rowspan="1" colspan="1">26.3</td><td rowspan="1" colspan="1">24.3–26.2</td><td rowspan="1" colspan="1">26.2</td></tr><tr><td rowspan="1" colspan="1">Postorbital-jaw length</td><td rowspan="1" colspan="1">10.8</td><td rowspan="1" colspan="1">–</td><td rowspan="1" colspan="1">8.7</td></tr><tr><td rowspan="1" colspan="1">Predorsal length</td><td rowspan="1" colspan="1">35.7</td><td rowspan="1" colspan="1">36.9–40.8</td><td rowspan="1" colspan="1">35.8</td></tr><tr><td rowspan="1" colspan="1">Preanal length</td><td rowspan="1" colspan="1">62.3</td><td rowspan="1" colspan="1">61.8–66.9</td><td rowspan="1" colspan="1">63.3</td></tr><tr><td rowspan="1" colspan="1">Length of D base</td><td rowspan="1" colspan="1">57.5</td><td rowspan="1" colspan="1">60.0–64.2</td><td rowspan="1" colspan="1">59.7</td></tr><tr><td rowspan="1" colspan="1">Length of A base</td><td rowspan="1" colspan="1">24.9</td><td rowspan="1" colspan="1">23.3–27.8</td><td rowspan="1" colspan="1">27.3</td></tr><tr><td rowspan="1" colspan="1">V length</td><td rowspan="1" colspan="1">32.4</td><td rowspan="1" colspan="1">29.3–35.2</td><td rowspan="1" colspan="1">31.1</td></tr><tr><td rowspan="1" colspan="1">C length</td><td rowspan="1" colspan="1">28.9</td><td rowspan="1" colspan="1">30.2–43.0</td><td rowspan="1" colspan="1">30.6</td></tr><tr><td rowspan="1" colspan="1">Caudal-peduncle depth</td><td rowspan="1" colspan="1">14.1</td><td rowspan="1" colspan="1">13.5–15.1</td><td rowspan="1" colspan="1">14.8</td></tr><tr><td rowspan="1" colspan="4">%<abbrev xmlns:xlink="http://www.w3.org/1999/xlink" xlink:title="head length" id="ABBRID0EPUAE" xlink:type="simple">HL</abbrev></td></tr><tr><td rowspan="1" colspan="1">Postorbital length</td><td rowspan="1" colspan="1">59.4</td><td rowspan="1" colspan="1">52.7–57.4</td><td rowspan="1" colspan="1">57.9</td></tr><tr><td rowspan="1" colspan="1">Eye diameter</td><td rowspan="1" colspan="1">33.4</td><td rowspan="1" colspan="1">33.5–35.1</td><td rowspan="1" colspan="1">32.5</td></tr><tr><td rowspan="1" colspan="1">Upper-jaw length</td><td rowspan="1" colspan="1">66.6</td><td rowspan="1" colspan="1">65.0–67.7</td><td rowspan="1" colspan="1">69.4</td></tr><tr><td rowspan="1" colspan="1">Postorbital-jaw length</td><td rowspan="1" colspan="1">27.4</td><td rowspan="1" colspan="1">23.8–26.2</td><td rowspan="1" colspan="1">23.1</td></tr></tbody></table></table-wrap></tp:treatment-sec><ref-list><ref id="B21"><mixed-citation xmlns:xlink="http://www.w3.org/1999/xlink" xlink:type="simple"><person-group><name name-style="western"><surname>Smith-Vaniz</surname><given-names>WF</given-names></name></person-group> (<year>2023</year>) <article-title>Review of Indo-West Pacific jawfishes (<italic><tp:taxon-name><tp:taxon-name-part taxon-name-part-type="genus">Opistognathus</tp:taxon-name-part></tp:taxon-name></italic>: <tp:taxon-name><tp:taxon-name-part taxon-name-part-type="family">Opistognathidae</tp:taxon-name-part></tp:taxon-name>), with descriptions of 18 new species.</article-title><source>Zootaxa</source><volume>5252</volume>(<issue>1</issue>): <fpage>1</fpage>–<lpage>180</lpage>. <ext-link xlink:href="10.11646/zootaxa.5252.1.1" ext-link-type="doi" xlink:type="simple">https://doi.org/10.11646/zootaxa.5252.1.1</ext-link></mixed-citation></ref></ref-list></tp:taxon-treatment>
